# Supplementary material for: Decreased mitochondrial transcription factor A and mitochondrial DNA copy number promote cyclin-dependent kinase inhibitor 1A expression and reduce tumorigenic properties of colorectal cancer cells
Source: Discov Oncol. 2024 Nov 24;15:701. doi: 10.1007/s12672-024-01538-4 (PMC11586319; doi:10.1007/s12672-024-01538-4)
Supplement: Supplementary file 2 — Additional file 2. [file 12672_2024_1538_MOESM2_ESM.xlsx]

## Sheet: S1 Antibodies
Primary antibodies	Species and dilution	Manufactureur	Diluted in…
Actin	Mouse; 1:10.000	Merck, Darmstadt, Germany, #1501	PBS (10x) + 0,1 % (v/v) Tween 20 + 5% BSA
COXIV	Rabbit; 1:1.000	CellSignaling, Boston, USA, #4844	TBS (10x) + 0,1 % (v/v) Tween 20 + 5% Milk powder
Cytochrome C	Rabbit; 1:1.000	CellSignaling, Boston, USA, #4272	TBS (10x) + 0,1 % (v/v) Tween 20 + 5% Milk powder
NADH dehydrogenase 4	Rabbit; 1:1.000	Thermo Fisher Scientific, Waltham, USA, #PA5-97298	TBS (10x) + 0,1 % (v/v) Tween 20 + 5% Milk powder
NADH dehydrogenase 5	Rabbit; 1:1.000	abcam, Cambridge, UK, # ab138136	TBS (10x) + 0,1 % (v/v) Tween 20 + 5% Milk powder
p21	Rabbit; 1:1.000	CellSignaling, Boston, USA, #2947	TBS (10x) + 0,1 % (v/v) Tween 20 + 5% BSA
TFAM	Rabbit; 1:1.000	CellSignaling, Boston, USA, #7495	TBS (10x) + 0,1 % (v/v) Tween 20 + 5% BSA
Secondary antibodies	Dilution	Manufactureur	Diluted in…
Mouse-antibody	1:3.000	BioRad, Munich, Germany, #170-6516	TBS (10x) + 0,1 % (v/v) Tween 20 + 5% Milk powder
Rabbit-antibody	1:3.000	BioRad, Munich, Germany, #170-6515	TBS (10x) + 0,1 % (v/v) Tween 20 + 5% Milk powder
Supplementary antibodies	Species and dilution	Manufactureur	Diluted in…
Caspase 3	Mouse; 1:1.000	Novus Biological, Nordenstadt, Germany, #IMG-144A	PBS (10x) + 0,1 % (v/v) Tween 20 + 5% BSA
PARP	Mouse; 1:1.000	Thermo Fisher Scientific, Waltham, USA, #556362	PBS (10x) + 0,1 % (v/v) Tween 20 + 5% BSA

## Sheet: S2 Primer for qpcr
Gene	Forward (5`-3`)	Reverse (5`-3`)
CDKN1A/p21	AGGTGGACCTGGAGACTCTCAG	TCCTCTTGGAGAAGATCAGCCG
COXIV	CCATGTCAAGCACCTGCTTG	TTCGAGCCCCGTTTCATCTC
Cytochrome C	ATGAAGTGTTCCCAGTGCCA	TTGGCGGCTGTGTAAGAGTA
GAPDH	CCCACTCCTCCACCTTTGAC	CCACCACCCTGTTGCTGTAG
NADH dehydrogenase 4	CCCTCGTAGTAACAGCCATTCTC	CGACTGTGAGTGCGTTCGTAGT
NADH dehydrogenase 5	CCTGACAAGCGCCTATAGCA	ATCCTGCGAATAGGCTTCCG
TFAM	AGCTCAGAACCCAGATGCAA	TATATACCTGCCACTCCGCC

## Sheet: S3 Primer for mtDNA copy number
Gene	Forward (5`-3`)	Reverse (5`-3`)
ND1	CGGGCTACTACAACC CTTCG	AGATGTGGCGGGTTTTAGGG
mtDLoop	ATCCCGCACAAGAGTGCTAC	TGACCCTGAAGTAGGAACCAGA
GAPDH	GGCTGAGAACGGGAAGCTTG	ATCCTAGTTGCCTCCCCAAA
B2M	AAGTTCGCATGTCCTAGCACC	TCACAGCCAAGCATTCTACAAAC

## Sheet: S4 Classification of SW480
Sample	Gene	Variant in transcript	Variant in protein	Sequencing depth	Frequency
SW480-Ctrl	IDH1	NM_005896.3:c.316_319del	NP_005887.2:p.Thr106fs	3893	48.32
	KRAS	NM_033360.3:c.35G>T	NP_203524.1:p.Gly12Val	9037	98.87
	TP53	NM_000546.5:c.818G>A	NP_000537.3:p.Arg273His	5763	99.2
	TP53	NM_000546.5:c.621_622delinsCT	NP_000537.3:p.Asp208Tyr	3737	32.49
	KRAS-amplification
Clone 39	IDH1	NM_005896.3:c.316_319del	NP_005887.2:p.Thr106fs	3048	49.54
	KRAS	NM_033360.3:c.35G>T	NP_203524.1:p.Gly12Val	6082	99.05
	TP53	NM_000546.5:c.818G>A	NP_000537.3:p.Arg273His	4276	99.32
	TP53	NM_000546.5:c.621_622delinsCT	NP_000537.3:p.Asp208Tyr	2725	33.65
	KRAS-amplification

## Sheet: S5 RNA-Sequencing
Ensembl_ID	Gene_symbol	Stat_Ctrl_Clone	padj_Ctrl_Clone
ENSG00000148584	A1CF	-5.97	7.3e-08
ENSG00000085563	ABCB1	-5.83	1.68e-07
ENSG00000138443	ABI2	3.54	0.00421
ENSG00000099204	ABLIM1	-6.35	7.41e-09
ENSG00000146386	ABRACL	3.32	0.00835
ENSG00000166016	ABTB2	-3.11	0.0156
ENSG00000240303	ACAD11	-3.08	0.0168
ENSG00000107897	ACBD5	-4.09	0.000592
ENSG00000112304	ACOT13	3.87	0.00135
ENSG00000151726	ACSL1	9.05	7.66e-18
ENSG00000123983	ACSL3	2.75	0.0392
ENSG00000117148	ACTL8	-4.31	0.000248
ENSG00000138071	ACTR2	3.59	0.00353
ENSG00000115170	ACVR1	3.82	0.00161
ENSG00000114739	ACVR2B	2.97	0.0226
ENSG00000135074	ADAM19	3.57	0.00376
ENSG00000114948	ADAM23	7.61	1.26e-12
ENSG00000158859	ADAMTS4	3.44	0.00588
ENSG00000197859	ADAMTSL2	-4.78	3.39e-05
ENSG00000143382	ADAMTSL4	-3	0.0209
ENSG00000105963	ADAP1	-3.04	0.0187
ENSG00000189007	ADAT2	-3.25	0.0103
ENSG00000138031	ADCY3	-2.83	0.032
ENSG00000087274	ADD1	3.28	0.00949
ENSG00000197894	ADH5	3.35	0.00761
ENSG00000148926	ADM	3.91	0.00118
ENSG00000170214	ADRA1B	2.69	0.0444
ENSG00000169129	AFAP1L2	3.37	0.00721
ENSG00000072364	AFF4	2.92	0.0258
ENSG00000116771	AGMAT	-8.31	5.07e-15
ENSG00000155189	AGPAT5	-3.05	0.0184
ENSG00000106541	AGR2	6.43	4.74e-09
ENSG00000147853	AK3	4.79	3.29e-05
ENSG00000162433	AK4	-7.78	3.51e-13
ENSG00000131016	AKAP12	6.13	2.74e-08
ENSG00000118507	AKAP7	3.08	0.017
ENSG00000151632	AKR1C2	-2.71	0.0432
ENSG00000198610	AKR1C4	-4.11	0.000564
ENSG00000170017	ALCAM	-6.75	5.62e-10
ENSG00000112294	ALDH5A1	3.37	0.00715
ENSG00000291096	ALG1L	4.88	2.2e-05
ENSG00000003393	ALS2	3.86	0.00138
ENSG00000178038	ALS2CL	-17.01	8.5e-63
ENSG00000053900	ANAPC4	-3.02	0.0199
ENSG00000154188	ANGPT1	2.75	0.0392
ENSG00000091879	ANGPT2	14.3	2.38e-44
ENSG00000144504	ANKMY1	-3.74	0.00215
ENSG00000106524	ANKMY2	6.44	4.32e-09
ENSG00000148677	ANKRD1	3.01	0.0202
ENSG00000180071	ANKRD18A	-3.62	0.00318
ENSG00000164236	ANKRD33B	3.8	0.00174
ENSG00000165138	ANKS6	-3.89	0.00124
ENSG00000163516	ANKZF1	3.42	0.00609
ENSG00000185101	ANO9	-4.63	6.73e-05
ENSG00000169604	ANTXR1	5.06	9.18e-06
ENSG00000163297	ANTXR2	6.3	1.05e-08
ENSG00000138772	ANXA3	-6.25	1.35e-08
ENSG00000196975	ANXA4	-4.02	0.000795
ENSG00000143412	ANXA9	-4.76	3.81e-05
ENSG00000138356	AOX1	4.02	0.000777
ENSG00000070718	AP3M2	3.12	0.015
ENSG00000107282	APBA1	3.32	0.00828
ENSG00000117362	APH1A	2.86	0.0296
ENSG00000189058	APOD	3.13	0.0147
ENSG00000120318	ARAP3	3.6	0.00343
ENSG00000004059	ARF5	-28.4	4.44e-175
ENSG00000164144	ARFIP1	-5.08	8.34e-06
ENSG00000175220	ARHGAP1	-4.16	0.000464
ENSG00000128805	ARHGAP22	-4.45	0.000143
ENSG00000163219	ARHGAP25	5.77	2.28e-07
ENSG00000074964	ARHGEF10L	-3.96	0.000984
ENSG00000130762	ARHGEF16	-6.96	1.34e-10
ENSG00000236699	ARHGEF38	-3.2	0.0121
ENSG00000179674	ARL14	-3.78	0.00187
ENSG00000188042	ARL4C	9.2	1.9e-18
ENSG00000144746	ARL6IP5	5.27	3.3e-06
ENSG00000143862	ARL8A	2.83	0.032
ENSG00000135931	ARMC9	7.74	4.51e-13
ENSG00000163466	ARPC2	2.76	0.0385
ENSG00000180801	ARSJ	5.01	1.22e-05
ENSG00000005981	ASB4	2.79	0.0354
ENSG00000111875	ASF1A	3.27	0.00982
ENSG00000070669	ASNS	5.34	2.27e-06
ENSG00000138381	ASNSD1	3.91	0.00117
ENSG00000107669	ATE1	3.99	0.000883
ENSG00000162772	ATF3	3.2	0.012
ENSG00000085978	ATG16L1	3.64	0.00301
ENSG00000119787	ATL2	-2.9	0.027
ENSG00000154518	ATP5G3	2.96	0.0234
ENSG00000105929	ATP6V0A4	-11.45	1.68e-28
ENSG00000113732	ATP6V0E1	-30.85	1.12e-206
ENSG00000116039	ATP6V1B1	2.79	0.0356
ENSG00000124406	ATP8A1	3.1	0.0159
ENSG00000162650	ATXN7L2	2.75	0.039
ENSG00000175756	AURKAIP1	5.07	9.02e-06
ENSG00000158321	AUTS2	3.39	0.0068
ENSG00000160862	AZGP1	-10.37	2.02e-23
ENSG00000291148	AZGP1P1	-3.24	0.0106
ENSG00000162630	B3GALT2	6.03	5.06e-08
ENSG00000121578	B4GALT4	3.65	0.00291
ENSG00000006453	BAIAP2L1	-2.89	0.0281
ENSG00000095739	BAMBI	-6.47	3.49e-09
ENSG00000188761	BCL2L15	-5.6	5.77e-07
ENSG00000113916	BCL6	3.48	0.00515
ENSG00000151917	BEND6	3.16	0.0133
ENSG00000242252	BGLAP	3.98	0.000933
ENSG00000186222	BLOC1S4	2.93	0.0248
ENSG00000106605	BLVRA	3.41	0.00636
ENSG00000104765	BNIP3L	4.36	0.000202
ENSG00000104221	BRF2	2.69	0.0443
ENSG00000164713	BRI3	2.69	0.0447
ENSG00000138152	BTBD16	-6.16	2.4e-08
ENSG00000134717	BTF3L4	2.93	0.025
ENSG00000159388	BTG2	-6.4	5.73e-09
ENSG00000111801	BTN3A3	-3.67	0.00269
ENSG00000082153	BZW1	2.71	0.0428
ENSG00000120055	C10orf95	-3.23	0.0109
ENSG00000163362	C1orf106	-3.27	0.00983
ENSG00000182795	C1orf116	-3.69	0.00254
ENSG00000119280	C1orf198	3.97	0.000942
ENSG00000116667	C1orf21	3.59	0.00354
ENSG00000143793	C1orf35	-2.77	0.0373
ENSG00000143612	C1orf43	3.19	0.0122
ENSG00000088543	C3orf18	3.33	0.00802
ENSG00000106804	C5	-14.7	6.63e-47
ENSG00000113583	C5orf15	2.71	0.0431
ENSG00000204387	C6orf48	-3.56	0.00388
ENSG00000112936	C7	10.4	1.46e-23
ENSG00000146540	C7orf50	2.84	0.031
ENSG00000188959	C9orf152	-6.52	2.53e-09
ENSG00000147894	C9orf72	5.16	5.79e-06
ENSG00000104267	CA2	-4.67	5.6e-05
ENSG00000198216	CACNA1E	5.42	1.48e-06
ENSG00000153956	CACNA2D1	3.92	0.00113
ENSG00000084774	CAD	-3.02	0.0196
ENSG00000081803	CADPS2	-4.46	0.000137
ENSG00000064989	CALCRL	3.1	0.0159
ENSG00000183128	CALHM3	-6.31	9.49e-09
ENSG00000183049	CAMK1D	2.87	0.029
ENSG00000162545	CAMK2N1	-3.01	0.0205
ENSG00000164076	CAMKV	-3.25	0.0103
ENSG00000142330	CAPN10	-3.4	0.00652
ENSG00000135387	CAPRIN1	-3.55	0.00399
ENSG00000187796	CARD9	-7.69	6.93e-13
ENSG00000138794	CASP6	2.77	0.0371
ENSG00000064012	CASP8	3.15	0.0138
ENSG00000105974	CAV1	4.84	2.67e-05
ENSG00000172785	CBWD1	-2.66	0.0484
ENSG00000196873	CBWD3	-4.37	0.000199
ENSG00000215126	CBWD6	3.36	0.00732
ENSG00000160799	CCDC12	2.98	0.0221
ENSG00000169193	CCDC126	3.36	0.00729
ENSG00000153237	CCDC148	3.26	0.0101
ENSG00000109881	CCDC34	2.95	0.0236
ENSG00000108091	CCDC6	-3.34	0.0079
ENSG00000198624	CCDC69	3.95	0.00102
ENSG00000253276	CCDC71L	3.57	0.00376
ENSG00000175602	CCDC85B	-3.47	0.0053
ENSG00000115009	CCL20	-3.14	0.0143
ENSG00000106178	CCL24	2.82	0.0331
ENSG00000138764	CCNG2	3.2	0.0121
ENSG00000118816	CCNI	4.45	0.00014
ENSG00000135083	CCNJL	6.52	2.68e-09
ENSG00000221978	CCNL2	-2.91	0.0263
ENSG00000163249	CCNYL1	5.35	2.18e-06
ENSG00000115484	CCT4	3.85	0.00145
ENSG00000150753	CCT5	4.16	0.000459
ENSG00000122674	CCZ1	2.98	0.0222
ENSG00000177697	CD151	-3.38	0.00701
ENSG00000116815	CD58	-3.36	0.0073
ENSG00000112149	CD83	4.93	1.77e-05
ENSG00000158825	CDA	-3.09	0.0161
ENSG00000158402	CDC25C	4.24	0.000328
ENSG00000146670	CDCA5	2.8	0.0342
ENSG00000107736	CDH23	3.18	0.0127
ENSG00000148600	CDHR1	2.68	0.0461
ENSG00000136807	CDK9	4.05	0.000708
ENSG00000145996	CDKAL1	-3.81	0.00165
ENSG00000124762	CDKN1A	7.11	4.62e-11
ENSG00000115163	CENPA	2.91	0.0263
ENSG00000174007	CEP19	2.75	0.0391
ENSG00000000971	CFH	-2.81	0.0338
ENSG00000138028	CGREF1	-3.3	0.00905
ENSG00000143942	CHAC2	-3.08	0.0167
ENSG00000016391	CHDH	-3.23	0.011
ENSG00000133048	CHI3L1	-3.15	0.014
ENSG00000134121	CHL1	4.4	0.000176
ENSG00000086065	CHMP5	3.7	0.00242
ENSG00000123989	CHPF	2.66	0.0477
ENSG00000090539	CHRD	4.15	0.00047
ENSG00000135902	CHRND	2.73	0.0409
ENSG00000144021	CIAO1	-3.03	0.019
ENSG00000173207	CKS1B	3.7	0.00245
ENSG00000163347	CLDN1	-7.38	6.79e-12
ENSG00000189143	CLDN4	-5.44	1.36e-06
ENSG00000080822	CLDND1	3.52	0.00438
ENSG00000153132	CLGN	13.44	3.44e-39
ENSG00000213719	CLIC1	2.75	0.039
ENSG00000115295	CLIP4	2.66	0.0474
ENSG00000180745	CLRN3	-5.53	8.57e-07
ENSG00000158258	CLSTN2	3.77	0.0019
ENSG00000120885	CLU	2.95	0.0236
ENSG00000168405	CMAHP	3.01	0.0203
ENSG00000164237	CMBL	5.17	5.41e-06
ENSG00000184220	CMSS1	2.76	0.0385
ENSG00000198515	CNGA1	-3.04	0.0186
ENSG00000143786	CNIH3	4.15	0.000474
ENSG00000143771	CNIH4	2.92	0.026
ENSG00000142675	CNKSR1	-7.57	1.63e-12
ENSG00000137161	CNPY3	2.64	0.05
ENSG00000166997	CNPY4	3.46	0.00547
ENSG00000106078	COBL	-5.08	8.51e-06
ENSG00000082438	COBLL1	-5.63	4.87e-07
ENSG00000197467	COL13A1	5.21	4.57e-06
ENSG00000065618	COL17A1	-3.37	0.00715
ENSG00000130635	COL5A1	4.28	0.00028
ENSG00000184374	COLEC10	2.74	0.0399
ENSG00000168090	COPS6	-2.92	0.0258
ENSG00000144524	COPS7B	5.7	3.27e-07
ENSG00000127184	COX7C	2.7	0.0438
ENSG00000128510	CPA4	2.83	0.032
ENSG00000165078	CPA6	4.69	5.04e-05
ENSG00000109472	CPE	-5.07	8.97e-06
ENSG00000145920	CPLX2	-3.55	0.00402
ENSG00000109625	CPZ	2.7	0.0441
ENSG00000143320	CRABP2	6.17	2.2e-08
ENSG00000118260	CREB1	4.26	0.000303
ENSG00000163703	CRELD1	3.42	0.00618
ENSG00000121005	CRISPLD1	-2.65	0.0494
ENSG00000170275	CRTAP	2.74	0.0396
ENSG00000178662	CSRNP3	5.01	1.2e-05
ENSG00000288784	CTAGE4	-4.4	0.000173
ENSG00000236761	CTAGE9	-3.42	0.00618
ENSG00000164932	CTHRC1	2.66	0.0474
ENSG00000163599	CTLA4	5.61	5.58e-07
ENSG00000164733	CTSB	-31.39	5.61e-214
ENSG00000117984	CTSD	-2.64	0.05
ENSG00000036257	CUL3	3.21	0.0117
ENSG00000044090	CUL7	3.17	0.0131
ENSG00000163739	CXCL1	4.08	0.000624
ENSG00000163734	CXCL3	2.95	0.0239
ENSG00000124875	CXCL6	2.83	0.032
ENSG00000180871	CXCR2	3.26	0.01
ENSG00000121966	CXCR4	7.72	5.3e-13
ENSG00000001630	CYP51A1	4.32	0.000237
ENSG00000120306	CYSTM1	-3.38	0.00707
ENSG00000153071	DAB2	2.81	0.0334
ENSG00000112977	DAP	3.76	0.00199
ENSG00000163257	DCAF16	-2.91	0.0261
ENSG00000204580	DDR1	3.76	0.00197
ENSG00000107201	DDX58	3.57	0.00376
ENSG00000177030	DEAF1	-3.11	0.0152
ENSG00000104325	DECR1	3.82	0.00161
ENSG00000023892	DEF6	-4.82	2.88e-05
ENSG00000175984	DENND2C	2.9	0.0273
ENSG00000121690	DEPDC7	-13.98	2.27e-42
ENSG00000165023	DIRAS2	4.81	2.99e-05
ENSG00000144535	DIS3L2	3.05	0.0183
ENSG00000162946	DISC1	7.16	3.4e-11
ENSG00000154309	DISP1	3.44	0.00582
ENSG00000155011	DKK2	5.49	1.09e-06
ENSG00000104371	DKK4	-4.01	0.000819
ENSG00000115844	DLX2	4.42	0.000163
ENSG00000178028	DMAP1	3.56	0.00393
ENSG00000114841	DNAH1	-3.53	0.00431
ENSG00000086061	DNAJA1	2.87	0.0293
ENSG00000135924	DNAJB2	4.69	5.02e-05
ENSG00000137094	DNAJB5	3.03	0.0194
ENSG00000105993	DNAJB6	2.99	0.0216
ENSG00000138246	DNAJC13	-2.65	0.0492
ENSG00000105821	DNAJC2	-3.7	0.00244
ENSG00000116675	DNAJC6	2.95	0.0239
ENSG00000107554	DNMBP	6.14	2.71e-08
ENSG00000119772	DNMT3A	2.93	0.025
ENSG00000116641	DOCK7	2.74	0.0402
ENSG00000175920	DOK7	-4.44	0.00015
ENSG00000120875	DUSP4	-6.34	8.22e-09
ENSG00000138166	DUSP5	6.91	1.86e-10
ENSG00000158560	DYNC1I1	3.19	0.0122
ENSG00000077380	DYNC1I2	6.53	2.39e-09
ENSG00000146425	DYNLT1	-33.35	1.98e-241
ENSG00000143479	DYRK3	6.56	2.08e-09
ENSG00000007968	E2F2	-4.2	0.00039
ENSG00000164330	EBF1	3.83	0.00158
ENSG00000171551	ECEL1	5.01	1.22e-05
ENSG00000143369	ECM1	3.37	0.00717
ENSG00000135960	EDAR	-6.74	5.97e-10
ENSG00000116406	EDEM3	-2.88	0.0281
ENSG00000169242	EFNA1	-2.82	0.0333
ENSG00000084710	EFR3B	4.21	0.000378
ENSG00000146648	EGFR	5.01	1.22e-05
ENSG00000110047	EHD1	5.73	2.89e-07
ENSG00000113790	EHHADH	2.78	0.0359
ENSG00000145191	EIF2B5	-2.82	0.0331
ENSG00000163412	EIF4E3	3.08	0.0168
ENSG00000187840	EIF4EBP1	3.14	0.0142
ENSG00000163435	ELF3	-5.82	1.78e-07
ENSG00000164181	ELOVL7	-3.81	0.00167
ENSG00000149499	EML3	-32.35	3.89e-227
ENSG00000171617	ENC1	4.72	4.55e-05
ENSG00000197594	ENPP1	-2.91	0.0267
ENSG00000138185	ENTPD1	3.18	0.0126
ENSG00000054179	ENTPD2	-3.45	0.00568
ENSG00000188833	ENTPD8	-5.48	1.13e-06
ENSG00000079819	EPB41L2	3.39	0.00679
ENSG00000095203	EPB41L4B	3.24	0.0105
ENSG00000119888	EPCAM	-10.28	5.34e-23
ENSG00000142627	EPHA2	3.53	0.0043
ENSG00000044524	EPHA3	-9.14	3.56e-18
ENSG00000116106	EPHA4	14.25	4.7e-44
ENSG00000177106	EPS8L2	-7.6	1.34e-12
ENSG00000198758	EPS8L3	-16.26	2.23e-57
ENSG00000164307	ERAP1	-3.88	0.00129
ENSG00000187672	ERC2	3.67	0.0027
ENSG00000116285	ERRFI1	2.92	0.026
ENSG00000171320	ESCO2	2.99	0.0213
ENSG00000143845	ETNK2	6.21	1.79e-08
ENSG00000124491	F13A1	4.45	0.00014
ENSG00000181104	F2R	3.15	0.014
ENSG00000134824	FADS2	3.8	0.00169
ENSG00000221968	FADS3	2.85	0.0303
ENSG00000189057	FAM111B	-2.75	0.0393
ENSG00000122591	FAM126A	7.06	6.56e-11
ENSG00000226516	FAM138B	-12.96	1.8e-36
ENSG00000138640	FAM13A	3.59	0.00361
ENSG00000148541	FAM13C	3.34	0.00785
ENSG00000148468	FAM171A1	6.03	5.27e-08
ENSG00000144369	FAM171B	4.56	8.85e-05
ENSG00000163322	FAM175A	3.12	0.0149
ENSG00000221909	FAM200A	5.81	1.88e-07
ENSG00000188732	FAM221A	5.46	1.23e-06
ENSG00000213185	FAM24B	-2.7	0.0434
ENSG00000117640	FAM54B	4.78	3.42e-05
ENSG00000165716	FAM69B	2.92	0.0261
ENSG00000126882	FAM78A	2.68	0.0456
ENSG00000180921	FAM83H	-4.9	2e-05
ENSG00000291223	FAM86DP	4.74	4.08e-05
ENSG00000183161	FANCF	-3.57	0.00378
ENSG00000146267	FAXC	5.15	6.14e-06
ENSG00000162458	FBLIM1	-7.71	5.79e-13
ENSG00000112234	FBXL4	-4.48	0.000124
ENSG00000153832	FBXO36	5.26	3.48e-06
ENSG00000159069	FBXW5	-2.68	0.0461
ENSG00000145780	FEM1C	-2.8	0.0342
ENSG00000154783	FGD5	-4.87	2.27e-05
ENSG00000160867	FGFR4	-20.38	4.07e-90
ENSG00000127951	FGL2	-7.23	1.98e-11
ENSG00000137460	FHDC1	-3.95	0.00103
ENSG00000115641	FHL2	-3.1	0.0157
ENSG00000119782	FKBP1B	4.53	0.000101
ENSG00000079150	FKBP7	3.72	0.00224
ENSG00000122642	FKBP9	-3.43	0.00599
ENSG00000291029	FKBP9L	-3.3	0.00895
ENSG00000187239	FNBP1	4.64	6.49e-05
ENSG00000137942	FNBP1L	-5.26	3.46e-06
ENSG00000115226	FNDC4	2.84	0.0314
ENSG00000251493	FOXD1	4.08	0.000634
ENSG00000186564	FOXD2	-2.86	0.0299
ENSG00000164946	FREM1	4.44	0.000145
ENSG00000111816	FRK	-5.96	7.85e-08
ENSG00000151474	FRMD4A	-3.34	0.00795
ENSG00000167996	FTH1	-36.32	2.1e-286
ENSG00000148803	FUOM	15.17	6.41e-50
ENSG00000157240	FZD1	7.27	1.54e-11
ENSG00000163251	FZD5	-2.9	0.0271
ENSG00000155760	FZD7	6.08	3.72e-08
ENSG00000109458	GAB1	3.4	0.00657
ENSG00000187730	GABRD	-3.17	0.0131
ENSG00000128683	GAD1	-2.81	0.0339
ENSG00000116717	GADD45A	3.01	0.0203
ENSG00000130222	GADD45G	5.93	9.21e-08
ENSG00000143641	GALNT2	3.89	0.00128
ENSG00000136542	GALNT5	-6.44	4.23e-09
ENSG00000291122	GATS	4.29	0.000271
ENSG00000114480	GBE1	-2.66	0.0481
ENSG00000168505	GBX2	4.94	1.64e-05
ENSG00000005436	GCFC2	-3.89	0.00128
ENSG00000115263	GCG	2.8	0.0348
ENSG00000111846	GCNT2	3.08	0.0168
ENSG00000082516	GEMIN5	-3.22	0.0111
ENSG00000006625	GGCT	-3	0.0207
ENSG00000115486	GGCX	2.99	0.0216
ENSG00000137563	GGH	-4.45	0.000139
ENSG00000106415	GLCCI1	3.89	0.00128
ENSG00000135821	GLUL	3.65	0.00289
ENSG00000196743	GM2A	3.8	0.00175
ENSG00000112312	GMNN	3.49	0.00487
ENSG00000159921	GNE	-2.8	0.0348
ENSG00000168243	GNG4	-3.98	0.000929
ENSG00000174021	GNG5	3.29	0.0093
ENSG00000127928	GNGT1	4.57	8.48e-05
ENSG00000174567	GOLT1A	-4.86	2.48e-05
ENSG00000164850	GPER	-2.77	0.0375
ENSG00000163328	GPR155	3.56	0.00396
ENSG00000203737	GPR52	-3.25	0.0103
ENSG00000164294	GPX8	4.53	0.000102
ENSG00000155324	GRAMD3	-6.59	1.68e-09
ENSG00000106070	GRB10	3.03	0.0193
ENSG00000164418	GRIK2	-6.25	1.4e-08
ENSG00000109519	GRPEL1	2.92	0.026
ENSG00000148180	GSN	3.24	0.0107
ENSG00000148834	GSTO1	2.77	0.0377
ENSG00000006704	GTF2IRD1	-3.52	0.00448
ENSG00000119041	GTF3C3	3.49	0.00494
ENSG00000144366	GULP1	-2.72	0.0416
ENSG00000165905	GYLTL1B	-5.35	2.19e-06
ENSG00000099284	H2AFY2	2.79	0.0354
ENSG00000170961	HAS2	2.75	0.0392
ENSG00000213931	HBE1	-5.18	5.26e-06
ENSG00000164588	HCN1	-3.32	0.00852
ENSG00000068024	HDAC4	-16.62	6.46e-60
ENSG00000048052	HDAC9	4.43	0.000156
ENSG00000119431	HDHD3	-3.73	0.00217
ENSG00000179832	HEATR7A	-3.32	0.00828
ENSG00000165338	HECTD2	3	0.021
ENSG00000126107	HECTD3	-6.28	1.16e-08
ENSG00000069812	HES2	-3.64	0.00296
ENSG00000164683	HEY1	2.87	0.0288
ENSG00000135547	HEY2	4.53	0.000104
ENSG00000113924	HGD	-5.56	7.35e-07
ENSG00000198130	HIBCH	4.9	1.98e-05
ENSG00000064393	HIPK2	3.39	0.00671
ENSG00000275221	HIST1H2AK	-29.18	7.96e-185
ENSG00000273703	HIST1H2BM	-17.48	2.91e-66
ENSG00000123485	HJURP	3.22	0.0111
ENSG00000156515	HK1	2.89	0.0277
ENSG00000159399	HK2	-3.33	0.00802
ENSG00000156510	HKDC1	-7.94	9.61e-14
ENSG00000291097	HLA-L	-9.25	1.21e-18
ENSG00000143341	HMCN1	3.86	0.0014
ENSG00000117305	HMGCL	4	0.000865
ENSG00000113161	HMGCR	2.67	0.0472
ENSG00000164749	HNF4G	-8.51	8.82e-16
ENSG00000186603	HPDL	-3.04	0.0187
ENSG00000142798	HSPG2	-4.63	6.58e-05
ENSG00000188996	HUS1B	-2.7	0.0437
ENSG00000115738	ID2	-4.89	2.15e-05
ENSG00000117318	ID3	2.73	0.0406
ENSG00000067064	IDI1	3.24	0.0106
ENSG00000188483	IER5L	4.32	0.000236
ENSG00000163565	IFI16	3.87	0.00135
ENSG00000115267	IFIH1	-2.72	0.0421
ENSG00000114446	IFT57	3.2	0.0118
ENSG00000146674	IGFBP3	-4.36	0.000201
ENSG00000115461	IGFBP5	5.57	6.9e-07
ENSG00000163395	IGFN1	2.87	0.0293
ENSG00000144847	IGSF11	3.47	0.0053
ENSG00000162729	IGSF8	7.02	8.96e-11
ENSG00000085552	IGSF9	3.49	0.00497
ENSG00000056736	IL17RB	-3.56	0.00393
ENSG00000144730	IL17RD	5.19	4.98e-06
ENSG00000174564	IL20RB	-3.64	0.00301
ENSG00000164509	IL31RA	3.66	0.0028
ENSG00000134352	IL6ST	2.86	0.0295
ENSG00000169429	IL8	7.07	6.16e-11
ENSG00000168918	INPP5D	-18.24	3.6e-72
ENSG00000186480	INSIG1	3.22	0.0113
ENSG00000145703	IQGAP2	4.86	2.43e-05
ENSG00000134070	IRAK2	3.13	0.0148
ENSG00000169047	IRS1	4.18	0.000422
ENSG00000213949	ITGA1	2.93	0.025
ENSG00000143127	ITGA10	3.07	0.0171
ENSG00000164171	ITGA2	3.38	0.00694
ENSG00000091409	ITGA6	6.03	5.25e-08
ENSG00000138448	ITGAV	6.31	9.53e-09
ENSG00000105855	ITGB8	2.88	0.0283
ENSG00000135916	ITM2C	4.16	0.000459
ENSG00000143772	ITPKB	2.73	0.0412
ENSG00000008083	JARID2	3.28	0.00957
ENSG00000153814	JAZF1	3.24	0.0107
ENSG00000152409	JMY	-5.53	8.51e-07
ENSG00000144445	KANSL1L	2.92	0.026
ENSG00000170852	KBTBD2	2.92	0.026
ENSG00000162975	KCNF1	6.34	8.31e-09
ENSG00000055118	KCNH2	-5.78	2.2e-07
ENSG00000183960	KCNH8	-2.71	0.0432
ENSG00000177807	KCNJ10	4.24	0.000333
ENSG00000165097	KDM1B	-2.98	0.0223
ENSG00000066135	KDM4A	2.96	0.0234
ENSG00000117139	KDM5B	3.94	0.00107
ENSG00000112379	KIAA1244	-4.4	0.000176
ENSG00000213213	KIAA1984	-2.7	0.0436
ENSG00000084731	KIF3C	3.35	0.00752
ENSG00000075945	KIFAP3	3.89	0.00128
ENSG00000162755	KLHDC9	3.61	0.00332
ENSG00000186231	KLHL32	2.87	0.0292
ENSG00000109790	KLHL5	6.84	3.08e-10
ENSG00000213538	KRT8P41	-11.81	2.61e-30
ENSG00000159166	LAD1	-12.28	9.64e-33
ENSG00000091136	LAMB1	4.61	7.24e-05
ENSG00000196878	LAMB3	-4.14	0.000485
ENSG00000135862	LAMC1	6.47	3.67e-09
ENSG00000058085	LAMC2	-3.43	0.00594
ENSG00000050555	LAMC3	-3.92	0.00114
ENSG00000068697	LAPTM4A	3.99	0.000872
ENSG00000086730	LAT2	4.53	0.000101
ENSG00000197084	LCE1C	5.01	1.22e-05
ENSG00000116678	LEPR	2.76	0.0386
ENSG00000090530	LEPREL1	-2.72	0.0415
ENSG00000106003	LFNG	3.26	0.01
ENSG00000106683	LIMK1	5.02	1.17e-05
ENSG00000231023	LINC00326	5.2	4.62e-06
ENSG00000153363	LINC00467	4.02	0.000791
ENSG00000163898	LIPH	3.83	0.00153
ENSG00000271601	LIX1L	2.67	0.0468
ENSG00000114988	LMAN2L	5.12	7.03e-06
ENSG00000072201	LNX1	3.58	0.00365
ENSG00000291113	LOC728554	-3.49	0.00494
ENSG00000198589	LRBA	-3.14	0.0141
ENSG00000157193	LRP8	-3.59	0.00355
ENSG00000116212	LRRC42	4.89	2.11e-05
ENSG00000124831	LRRFIP1	12.05	1.51e-31
ENSG00000049323	LTBP1	2.77	0.037
ENSG00000146963	LUC7L2	-2.72	0.042
ENSG00000171357	LURAP1	3.39	0.00681
ENSG00000153714	LURAP1L	-3.27	0.0097
ENSG00000169641	LUZP1	2.9	0.0272
ENSG00000154589	LY96	6.39	5.99e-09
ENSG00000254087	LYN	-2.83	0.0322
ENSG00000163818	LZTFL1	2.78	0.0361
ENSG00000124688	MAD2L1BP	3.01	0.0201
ENSG00000162385	MAGOH	-30.03	9.42e-196
ENSG00000144063	MALL	-4.6	7.58e-05
ENSG00000112893	MAN2A1	-2.75	0.0392
ENSG00000172469	MANEA	-2.67	0.0471
ENSG00000185090	MANEAL	-3.6	0.00346
ENSG00000085511	MAP3K4	-2.71	0.0429
ENSG00000135341	MAP3K7	-4.54	9.97e-05
ENSG00000135525	MAP7	-5.22	4.34e-06
ENSG00000156711	MAPK13	-10.17	1.53e-22
ENSG00000121653	MAPK8IP1	2.88	0.0282
ENSG00000152939	MARVELD2	-6.65	1.13e-09
ENSG00000069020	MAST4	5.36	2.04e-06
ENSG00000132031	MATN3	5.97	7.14e-08
ENSG00000176055	MBLAC2	-3.54	0.00423
ENSG00000166508	MCM7	-3.06	0.0176
ENSG00000197771	MCMBP	-6.23	1.53e-08
ENSG00000175471	MCTP1	8.16	1.74e-14
ENSG00000112559	MDFI	-3.39	0.00674
ENSG00000112139	MDGA1	2.71	0.0428
ENSG00000112159	MDN1	-3.81	0.00167
ENSG00000153208	MERTK	3.82	0.00159
ENSG00000106484	MEST	7.18	2.88e-11
ENSG00000144401	METTL21A	3.63	0.00306
ENSG00000118855	MFSD1	-4.97	1.44e-05
ENSG00000071073	MGAT4A	2.88	0.0287
ENSG00000161013	MGAT4B	-2.9	0.0269
ENSG00000204520	MICA	2.73	0.0414
ENSG00000135596	MICAL1	-8.29	5.61e-15
ENSG00000171889	MIR31HG	3.15	0.0139
ENSG00000221737	MIR548I1	-24.73	9.57e-133
ENSG00000221305	MIR548I3	-11.64	1.87e-29
ENSG00000187098	MITF	3.71	0.00238
ENSG00000133606	MKRN1	5.24	3.87e-06
ENSG00000151725	MLF1IP	5.49	1.08e-06
ENSG00000009950	MLXIPL	-3.03	0.019
ENSG00000115540	MOB4	2.7	0.044
ENSG00000106384	MOGAT3	-5.86	1.4e-07
ENSG00000188010	MORN2	3.57	0.00378
ENSG00000197965	MPZL1	2.66	0.0477
ENSG00000158186	MRAS	4.61	7.3e-05
ENSG00000179010	MRFAP1	3.41	0.0063
ENSG00000137547	MRPL15	4.34	0.000224
ENSG00000171421	MRPL36	-4.41	0.000164
ENSG00000135900	MRPL44	3.01	0.0205
ENSG00000096080	MRPS18A	2.66	0.0479
ENSG00000175806	MSRA	3.56	0.00392
ENSG00000148450	MSRB2	4.62	7.03e-05
ENSG00000164078	MST1R	-15.89	8.29e-55
ENSG00000125459	MSTO1	-3.61	0.00331
ENSG00000120149	MSX2	-5.72	3.05e-07
ENSG00000149480	MTA2	3	0.0207
ENSG00000172167	MTBP	4.83	2.72e-05
ENSG00000065911	MTHFD2	6.63	1.23e-09
ENSG00000085760	MTIF2	-2.72	0.0417
ENSG00000105887	MTPN	2.98	0.022
ENSG00000112031	MTRF1L	2.79	0.0357
ENSG00000132781	MUTYH	2.81	0.0334
ENSG00000118513	MYB	-4.79	3.3e-05
ENSG00000116990	MYCL1	-3.09	0.0163
ENSG00000065534	MYLK	2.96	0.023
ENSG00000145555	MYO10	-5.91	1.02e-07
ENSG00000170011	MYRIP	-8.09	3.07e-14
ENSG00000173559	NABP1	3.29	0.00913
ENSG00000166833	NAV2	6.23	1.53e-08
ENSG00000160796	NBEAL2	-3.48	0.00507
ENSG00000219481	NBPF1	-3.73	0.0022
ENSG00000115053	NCL	4.08	0.00062
ENSG00000188211	NCR3LG1	-8.86	4.24e-17
ENSG00000131507	NDFIP1	-3.69	0.00255
ENSG00000104419	NDRG1	5.8	1.96e-07
ENSG00000119421	NDUFA8	2.7	0.0433
ENSG00000123545	NDUFAF4	3.07	0.0171
ENSG00000109390	NDUFC1	4.35	0.000215
ENSG00000023228	NDUFS1	6.89	2.22e-10
ENSG00000078114	NEBL	-3.45	0.00564
ENSG00000111859	NEDD9	3.3	0.00881
ENSG00000132688	NES	-3.43	0.00599
ENSG00000162614	NEXN	3.44	0.00573
ENSG00000170448	NFXL1	-4.9	2.01e-05
ENSG00000001167	NFYA	4.78	3.44e-05
ENSG00000151092	NGLY1	-2.96	0.0233
ENSG00000196290	NIF3L1	3.37	0.00727
ENSG00000163293	NIPAL1	-3.33	0.00826
ENSG00000145506	NKD2	-2.97	0.0227
ENSG00000114857	NKTR	-3.31	0.00871
ENSG00000173614	NMNAT1	2.73	0.0411
ENSG00000163864	NMNAT3	-3.51	0.00466
ENSG00000225921	NOL7	-2.8	0.0346
ENSG00000148400	NOTCH1	-2.75	0.039
ENSG00000188747	NOXA1	-7.23	1.98e-11
ENSG00000175745	NR2F1	-27.41	4.51e-163
ENSG00000116833	NR5A2	-5.39	1.75e-06
ENSG00000134986	NREP	3.87	0.00135
ENSG00000158458	NRG2	2.99	0.0213
ENSG00000124785	NRN1	3.8	0.00173
ENSG00000118257	NRP2	2.76	0.0385
ENSG00000291151	NSUN5P1	-7.92	1.18e-13
ENSG00000168268	NT5DC2	12.11	7.66e-32
ENSG00000163545	NUAK2	3.6	0.0034
ENSG00000090273	NUDC	-2.65	0.0497
ENSG00000144815	NXPE3	3.29	0.00933
ENSG00000065154	OAT	-9.27	1.08e-18
ENSG00000154358	OBSCN	8.99	1.36e-17
ENSG00000124006	OBSL1	3.73	0.00223
ENSG00000145247	OCIAD2	3.56	0.00396
ENSG00000115758	ODC1	2.94	0.0247
ENSG00000105953	OGDH	3.78	0.00187
ENSG00000197444	OGDHL	4.29	0.000269
ENSG00000138430	OLA1	4.9	2.01e-05
ENSG00000130558	OLFM1	-3.6	0.00345
ENSG00000116774	OLFML3	5.25	3.57e-06
ENSG00000170356	OR2A20P	4.94	1.69e-05
ENSG00000212807	OR2A42	3.04	0.0187
ENSG00000183251	OR51B4	-2.94	0.0247
ENSG00000167355	OR51B5	-10.28	5.48e-23
ENSG00000184933	OR6A2	-2.68	0.0454
ENSG00000085840	ORC1	2.89	0.028
ENSG00000128699	ORMDL1	4.77	3.5e-05
ENSG00000079156	OSBPL6	2.75	0.0392
ENSG00000116885	OSCP1	4.43	0.000157
ENSG00000128694	OSGEPL1	3.05	0.0181
ENSG00000264522	OTUD7B	2.69	0.0452
ENSG00000164830	OXR1	-8.44	1.6e-15
ENSG00000120727	PAIP2	2.69	0.0448
ENSG00000152782	PANK1	2.9	0.0269
ENSG00000157881	PANK4	3.55	0.00405
ENSG00000182749	PAQR7	2.71	0.0429
ENSG00000178685	PARP10	-4.53	0.000103
ENSG00000059378	PARP12	-2.79	0.0354
ENSG00000185630	PBX1	4	0.000843
ENSG00000166228	PCBD1	-4.37	0.000193
ENSG00000189184	PCDH18	4.59	8.04e-05
ENSG00000120328	PCDHB12	2.9	0.0268
ENSG00000272674	PCDHB16	2.86	0.0302
ENSG00000099139	PCSK5	-2.87	0.0288
ENSG00000138735	PDE5A	3.85	0.00143
ENSG00000156973	PDE6D	6.03	5.24e-08
ENSG00000175087	PDIK1L	2.79	0.0357
ENSG00000004799	PDK4	2.73	0.0412
ENSG00000131435	PDLIM4	2.75	0.0394
ENSG00000165650	PDZD8	-4.8	3.09e-05
ENSG00000115425	PECR	-5.82	1.78e-07
ENSG00000152684	PELO	2.88	0.0284
ENSG00000121680	PEX16	-3.05	0.0183
ENSG00000113068	PFDN1	3.98	0.00091
ENSG00000197121	PGAP1	4.42	0.000159
ENSG00000164219	PGGT1B	-4.71	4.74e-05
ENSG00000112419	PHACTR2	-5.66	4.24e-07
ENSG00000134686	PHC2	5.59	6.09e-07
ENSG00000092621	PHGDH	2.94	0.0242
ENSG00000155252	PI4K2A	5.45	1.31e-06
ENSG00000131788	PIAS3	-25.26	1.57e-138
ENSG00000171608	PIK3CD	3.94	0.00107
ENSG00000117461	PIK3R3	3.23	0.011
ENSG00000184363	PKP3	-12.48	8.47e-34
ENSG00000144837	PLA1A	-4.85	2.5e-05
ENSG00000116711	PLA2G4A	3.45	0.00553
ENSG00000146070	PLA2G7	5.22	4.18e-06
ENSG00000122861	PLAU	4.74	4.05e-05
ENSG00000107679	PLEKHA1	-3.59	0.00359
ENSG00000169499	PLEKHA2	3.69	0.0025
ENSG00000143850	PLEKHA6	-7.68	7.26e-13
ENSG00000166689	PLEKHA7	-6.45	4.18e-09
ENSG00000178385	PLEKHM3	3.43	0.00599
ENSG00000023902	PLEKHO1	4.62	7e-05
ENSG00000147872	PLIN2	-30.89	3.43e-207
ENSG00000083444	PLOD1	2.87	0.0292
ENSG00000076356	PLXNA2	-3.09	0.0164
ENSG00000122512	PMS2	3.35	0.00754
ENSG00000175535	PNLIP	2.8	0.0342
ENSG00000177666	PNPLA2	-32.14	3e-224
ENSG00000130653	PNPLA7	-3.81	0.00166
ENSG00000137054	POLR1E	3.61	0.00329
ENSG00000113356	POLR3G	-4.1	0.00059
ENSG00000112033	PPARD	4.08	0.00062
ENSG00000132170	PPARG	-3.29	0.00925
ENSG00000109819	PPARGC1A	3.12	0.0152
ENSG00000137168	PPIL1	4.91	1.96e-05
ENSG00000163590	PPM1L	3.49	0.00497
ENSG00000198729	PPP1R14C	4.51	0.00011
ENSG00000173281	PPP1R3B	5.46	1.25e-06
ENSG00000073711	PPP2R3A	3.09	0.0163
ENSG00000068971	PPP2R5B	5.82	1.76e-07
ENSG00000107758	PPP3CB	5.11	7.32e-06
ENSG00000131238	PPT1	3.05	0.0181
ENSG00000152784	PRDM8	5.86	1.37e-07
ENSG00000126432	PRDX5	3.69	0.00254
ENSG00000180644	PRF1	-5.49	1.05e-06
ENSG00000142875	PRKACB	6.03	5.06e-08
ENSG00000005249	PRKAR2B	3.97	0.000938
ENSG00000065675	PRKCQ	4.5	0.000114
ENSG00000117707	PROX1	-5.41	1.59e-06
ENSG00000112739	PRPF4B	-2.85	0.0305
ENSG00000010438	PRSS3	-18.68	1.02e-75
ENSG00000197746	PSAP	4.81	3.04e-05
ENSG00000135069	PSAT1	3.68	0.00266
ENSG00000156011	PSD3	-2.89	0.028
ENSG00000164985	PSIP1	2.95	0.024
ENSG00000204264	PSMB8	-4.05	0.000687
ENSG00000165916	PSMC3	4.5	0.000114
ENSG00000175166	PSMD2	3.69	0.00255
ENSG00000157778	PSMG3	3.38	0.00708
ENSG00000204540	PSORS1C1	4.59	7.9e-05
ENSG00000146733	PSPH	2.68	0.0462
ENSG00000134222	PSRC1	2.89	0.028
ENSG00000119314	PTBP3	-3.58	0.00374
ENSG00000156471	PTDSS1	-4.5	0.000116
ENSG00000148334	PTGES2	-3.87	0.00136
ENSG00000165996	PTPLA	4.25	0.000323
ENSG00000152104	PTPN14	4.33	0.000234
ENSG00000134242	PTPN22	-4.33	0.000226
ENSG00000076201	PTPN23	-2.66	0.0479
ENSG00000132334	PTPRE	4.53	0.000101
ENSG00000152894	PTPRK	-4.06	0.000686
ENSG00000168994	PXDC1	3.53	0.00437
ENSG00000168297	PXK	3.99	0.000881
ENSG00000115828	QPCT	6.67	1.01e-09
ENSG00000107560	RAB11FIP2	-3.15	0.0138
ENSG00000124839	RAB17	-9.17	2.56e-18
ENSG00000099246	RAB18	3.75	0.00208
ENSG00000138069	RAB1A	2.67	0.0471
ENSG00000118508	RAB32	4.78	3.39e-05
ENSG00000188060	RAB42	3.13	0.0145
ENSG00000152061	RABGAP1L	-4.75	3.92e-05
ENSG00000128581	RABL5	2.91	0.0267
ENSG00000136238	RAC1	5.14	6.21e-06
ENSG00000290917	RAET1K	3.94	0.00107
ENSG00000039560	RAI14	4.07	0.000637
ENSG00000204764	RANBP17	-6.33	8.39e-09
ENSG00000116473	RAP1A	2.8	0.035
ENSG00000138670	RASGEF1B	5.51	9.64e-07
ENSG00000113319	RASGRF2	-8.74	1.28e-16
ENSG00000128045	RASL11B	4.38	0.000187
ENSG00000099849	RASSF7	-7.64	9.67e-13
ENSG00000162437	RAVER2	4.82	2.9e-05
ENSG00000188739	RBM34	3.33	0.00805
ENSG00000163694	RBM47	-12.5	6.93e-34
ENSG00000213516	RBMXL1	-2.91	0.0265
ENSG00000114115	RBP1	5.1	7.68e-06
ENSG00000157110	RBPMS	-12.24	1.68e-32
ENSG00000143344	RGL1	5.16	5.63e-06
ENSG00000187627	RGPD1	4.33	0.000226
ENSG00000185304	RGPD2	-9.77	8.54e-21
ENSG00000148908	RGS10	2.74	0.0403
ENSG00000005486	RHBDD2	3.26	0.0101
ENSG00000119729	RHOQ	4.52	0.000105
ENSG00000116574	RHOU	3.19	0.0124
ENSG00000177181	RIMKLA	3.64	0.00301
ENSG00000079841	RIMS1	2.67	0.0464
ENSG00000117016	RIMS3	7.37	7.62e-12
ENSG00000118518	RNF146	3.85	0.00147
ENSG00000235631	RNF148	-3.3	0.00888
ENSG00000163961	RNF168	3.77	0.00191
ENSG00000120925	RNF170	-4.81	2.98e-05
ENSG00000146373	RNF217	2.93	0.025
ENSG00000023191	RNH1	-2.83	0.0322
ENSG00000185946	RNPC3	-4.23	0.000347
ENSG00000176393	RNPEP	-3.17	0.0131
ENSG00000143365	RORC	-3.74	0.00214
ENSG00000184319	RPL23AP7	8.06	3.76e-14
ENSG00000037241	RPL26L1	3.28	0.00942
ENSG00000109475	RPL34	2.87	0.0292
ENSG00000197756	RPL37A	3.04	0.0189
ENSG00000122406	RPL5	4.7	4.81e-05
ENSG00000164587	RPS14	5.72	2.96e-07
ENSG00000116954	RRAGC	2.89	0.0275
ENSG00000025039	RRAGD	3.38	0.00702
ENSG00000132275	RRP8	-2.81	0.0337
ENSG00000114993	RTKN	-4.23	0.000352
ENSG00000020633	RUNX3	-3.77	0.00192
ENSG00000160753	RUSC1	-2.97	0.0229
ENSG00000198853	RUSC2	4	0.000849
ENSG00000163785	RYK	2.87	0.0291
ENSG00000160678	S100A1	-3.37	0.00721
ENSG00000189334	S100A14	-3.33	0.00808
ENSG00000188015	S100A3	2.71	0.0426
ENSG00000116497	S100PBP	2.84	0.031
ENSG00000164576	SAP30L	2.67	0.0467
ENSG00000182568	SATB1	2.99	0.0216
ENSG00000119042	SATB2	4.49	0.000122
ENSG00000133812	SBF2	-2.98	0.0221
ENSG00000164764	SBSPON	-3.95	0.00102
ENSG00000114650	SCAP	3.58	0.00369
ENSG00000099194	SCD	23.03	4.19e-115
ENSG00000145284	SCD5	4.32	0.000245
ENSG00000153130	SCOC	3.58	0.00367
ENSG00000137575	SDCBP	4.55	9.4e-05
ENSG00000091490	SEL1L3	-5.09	8.12e-06
ENSG00000012171	SEMA3B	-3.79	0.0018
ENSG00000075223	SEMA3C	-4.52	0.000106
ENSG00000001617	SEMA3F	-6.65	1.15e-09
ENSG00000135622	SEMA4F	2.83	0.0324
ENSG00000250722	SEPP1	2.83	0.0324
ENSG00000172058	SERF1A	2.73	0.0406
ENSG00000168528	SERINC2	-3	0.0209
ENSG00000164300	SERINC5	-5.5	9.99e-07
ENSG00000021355	SERPINB1	-3.38	0.00697
ENSG00000124570	SERPINB6	3.12	0.015
ENSG00000106366	SERPINE1	2.9	0.0273
ENSG00000163536	SERPINI1	3.07	0.0171
ENSG00000107290	SETX	7.08	5.91e-11
ENSG00000183431	SF3A3	-5.57	6.85e-07
ENSG00000198964	SGMS1	-3.25	0.0104
ENSG00000130147	SH3BP4	2.76	0.0384
ENSG00000169247	SH3TC2	-4.22	0.000365
ENSG00000035115	SH3YL1	3.15	0.014
ENSG00000107338	SHB	3.26	0.0101
ENSG00000198892	SHISA4	3.57	0.00377
ENSG00000116991	SIPA1L2	7.09	5.46e-11
ENSG00000039123	SKIV2L2	-2.77	0.037
ENSG00000221955	SLC12A8	-6.23	1.53e-08
ENSG00000163393	SLC22A15	-3.25	0.0104
ENSG00000197375	SLC22A5	-3.1	0.0158
ENSG00000085491	SLC25A24	3.26	0.0101
ENSG00000155850	SLC26A2	3.28	0.00958
ENSG00000174502	SLC26A9	3.42	0.00624
ENSG00000112759	SLC29A1	-3.81	0.00166
ENSG00000164638	SLC29A4	3.7	0.00245
ENSG00000146411	SLC2A12	3.24	0.0105
ENSG00000160326	SLC2A6	5.86	1.36e-07
ENSG00000205060	SLC35B4	4.86	2.4e-05
ENSG00000143570	SLC39A1	3.43	0.00599
ENSG00000196950	SLC39A10	3.14	0.0143
ENSG00000168003	SLC3A2	-25.96	2.25e-146
ENSG00000033867	SLC4A7	2.92	0.0255
ENSG00000131389	SLC6A6	5.83	1.68e-07
ENSG00000151012	SLC7A11	3.6	0.00349
ENSG00000003989	SLC7A2	5.26	3.48e-06
ENSG00000164038	SLC9B2	-3.53	0.00434
ENSG00000137571	SLCO5A1	-7.2	2.57e-11
ENSG00000153147	SMARCA5	11.67	1.35e-29
ENSG00000172062	SMN1	-4.47	0.000129
ENSG00000205571	SMN2	3.42	0.00626
ENSG00000128602	SMO	8.66	2.37e-16
ENSG00000143499	SMYD2	3.3	0.00898
ENSG00000173267	SNCG	3.13	0.0147
ENSG00000199785	SNORA52	-3.26	0.0101
ENSG00000200320	SNORA63	-2.65	0.0488
ENSG00000206869	SNORA70F	-3.11	0.0155
ENSG00000178996	SNX18	-27.02	1.73e-158
ENSG00000064652	SNX24	3.05	0.0183
ENSG00000214338	SOGA3	-5.14	6.27e-06
ENSG00000171243	SOSTDC1	3.84	0.0015
ENSG00000143842	SOX13	2.77	0.0369
ENSG00000181449	SOX2	3.15	0.0138
ENSG00000172845	SP3	2.85	0.0309
ENSG00000204335	SP5	-3.33	0.00822
ENSG00000164651	SP8	14.85	7.53e-48
ENSG00000106686	SPATA6L	-2.99	0.0216
ENSG00000152253	SPC25	5.38	1.88e-06
ENSG00000204710	SPDYC	-4.91	1.9e-05
ENSG00000072195	SPEG	3.02	0.0196
ENSG00000106723	SPIN1	3.08	0.0169
ENSG00000178172	SPINK6	4.64	6.46e-05
ENSG00000159516	SPRR2G	4.5	0.000116
ENSG00000164056	SPRY1	4.38	0.000187
ENSG00000171621	SPSB1	3.32	0.0084
ENSG00000104549	SQLE	2.74	0.0398
ENSG00000145545	SRD5A1	-3.68	0.00266
ENSG00000188529	SRSF10	-2.81	0.0336
ENSG00000160075	SSU72	2.65	0.0493
ENSG00000147488	ST18	-2.78	0.0358
ENSG00000115145	STAM2	2.7	0.0437
ENSG00000138134	STAMBPL1	3.85	0.00147
ENSG00000164211	STARD4	4.3	0.000264
ENSG00000115415	STAT1	3.1	0.0159
ENSG00000164647	STEAP1	3.21	0.0117
ENSG00000157214	STEAP2	-3.9	0.00121
ENSG00000115107	STEAP3	-2.68	0.0457
ENSG00000164543	STK17A	4.13	0.000515
ENSG00000115694	STK25	2.67	0.0473
ENSG00000198648	STK39	3.06	0.0176
ENSG00000173320	STOX2	4.26	0.000304
ENSG00000082146	STRADB	3.27	0.00979
ENSG00000127952	STYXL1	3.05	0.0183
ENSG00000129103	SUMF2	-6.27	1.24e-08
ENSG00000116030	SUMO1	3.87	0.00135
ENSG00000143502	SUSD4	2.72	0.0421
ENSG00000198168	SVIP	-3.07	0.0173
ENSG00000133789	SWAP70	2.97	0.0228
ENSG00000175854	SWI5	2.68	0.0457
ENSG00000147642	SYBU	-3.91	0.00118
ENSG00000097096	SYDE2	3.26	0.0101
ENSG00000078269	SYNJ2	-2.96	0.023
ENSG00000008282	SYPL1	-3.63	0.00315
ENSG00000143028	SYPL2	3.31	0.0086
ENSG00000011347	SYT7	-5.21	4.35e-06
ENSG00000142765	SYTL1	-4.58	8.3e-05
ENSG00000171148	TADA3	2.75	0.0388
ENSG00000197780	TAF13	3.15	0.0138
ENSG00000059588	TARBP1	-3.62	0.00325
ENSG00000143374	TARS2	-2.94	0.0242
ENSG00000132405	TBC1D14	-6.24	1.45e-08
ENSG00000284770	TBCE	-2.85	0.0309
ENSG00000152284	TCF7L1	3.06	0.0176
ENSG00000148737	TCF7L2	-4.85	2.51e-05
ENSG00000241186	TDGF1	-5.48	1.12e-06
ENSG00000007866	TEAD3	2.84	0.0316
ENSG00000108064	TFAM	-19.61	1.98e-83
ENSG00000115112	TFCP2L1	-7.08	5.91e-11
ENSG00000114354	TFG	-4.72	4.49e-05
ENSG00000003436	TFPI	5.14	6.42e-06
ENSG00000163235	TGFA	-4.59	8.09e-05
ENSG00000092969	TGFB2	7.29	1.31e-11
ENSG00000163513	TGFBR2	-6.75	5.76e-10
ENSG00000135966	TGFBRAP1	-6.77	5.03e-10
ENSG00000090534	THPO	14.9	3.55e-48
ENSG00000134809	TIMM10	3.47	0.0053
ENSG00000142910	TINAGL1	-5.41	1.59e-06
ENSG00000164342	TLR3	-4.71	4.74e-05
ENSG00000169490	TM2D2	4.71	4.79e-05
ENSG00000145107	TM4SF19	3.24	0.0107
ENSG00000135926	TMBIM1	6.79	4.41e-10
ENSG00000184840	TMED9	-8.02	5.14e-14
ENSG00000241697	TMEFF1	4.74	4.16e-05
ENSG00000006118	TMEM132A	3.3	0.00898
ENSG00000178826	TMEM139	-3.12	0.0152
ENSG00000168890	TMEM150A	-2.9	0.0272
ENSG00000121895	TMEM156	5.11	7.15e-06
ENSG00000152128	TMEM163	-17.16	6.95e-64
ENSG00000205269	TMEM170B	6.97	1.23e-10
ENSG00000157111	TMEM171	3.47	0.00518
ENSG00000106565	TMEM176B	-5.2	4.61e-06
ENSG00000152154	TMEM178A	3.29	0.00912
ENSG00000146433	TMEM181	3.99	0.00087
ENSG00000164855	TMEM184A	-7.75	4.29e-13
ENSG00000188760	TMEM198	2.89	0.0278
ENSG00000155755	TMEM237	2.82	0.0327
ENSG00000181458	TMEM45A	3.52	0.0044
ENSG00000175606	TMEM70	5.83	1.63e-07
ENSG00000174529	TMEM81	2.73	0.0413
ENSG00000116857	TMEM9	2.99	0.0215
ENSG00000173530	TNFRSF10D	2.71	0.0429
ENSG00000186891	TNFRSF18	-4.51	0.000111
ENSG00000028137	TNFRSF1B	-6.92	1.78e-10
ENSG00000154310	TNIK	-3.28	0.00949
ENSG00000118194	TNNT2	-5.08	8.51e-06
ENSG00000079308	TNS1	2.78	0.036
ENSG00000214736	TOMM6	2.79	0.0357
ENSG00000076554	TPD52	3.17	0.0131
ENSG00000111907	TPD52L1	-3.04	0.0186
ENSG00000230359	TPI1P2	3.8	0.00169
ENSG00000196511	TPK1	-3.04	0.0187
ENSG00000169902	TPST1	3.01	0.0205
ENSG00000204104	TRAF3IP1	2.81	0.0338
ENSG00000056972	TRAF3IP2	-27.94	1.51e-169
ENSG00000082512	TRAF5	-5.87	1.3e-07
ENSG00000173334	TRIB1	4.93	1.75e-05
ENSG00000071575	TRIB2	3.17	0.0131
ENSG00000106785	TRIM14	-5.23	3.94e-06
ENSG00000109654	TRIM2	-3.28	0.0096
ENSG00000146833	TRIM4	2.83	0.0323
ENSG00000166326	TRIM44	2.82	0.0331
ENSG00000253368	TRNP1	-9.34	5.3e-19
ENSG00000144935	TRPC1	5.61	5.53e-07
ENSG00000144481	TRPM8	2.83	0.032
ENSG00000149743	TRPT1	2.9	0.0272
ENSG00000171045	TSNARE1	-4.19	0.000401
ENSG00000215845	TSTD1	-8.05	4.19e-14
ENSG00000163728	TTC14	-4.26	0.00031
ENSG00000052841	TTC17	-3.25	0.0102
ENSG00000196659	TTC30B	3.3	0.0089
ENSG00000155158	TTC39B	3.71	0.00236
ENSG00000175764	TTLL11	-3.57	0.00385
ENSG00000135912	TTLL4	2.69	0.0446
ENSG00000137561	TTPA	-4.25	0.000316
ENSG00000137285	TUBB2B	4.37	0.000193
ENSG00000143367	TUFT1	-4.88	2.16e-05
ENSG00000277149	TYW1B	-4.91	1.97e-05
ENSG00000081307	UBA5	-3.22	0.0112
ENSG00000137073	UBAP2	-3.36	0.00746
ENSG00000170035	UBE2E3	5.29	3.05e-06
ENSG00000165886	UBTD1	5.38	1.9e-06
ENSG00000109814	UGDH	-5.52	9.1e-07
ENSG00000174607	UGT8	-11.63	2.17e-29
ENSG00000065060	UHRF1BP1	3.13	0.0145
ENSG00000111981	ULBP1	5.3	2.8e-06
ENSG00000131015	ULBP2	3.3	0.00888
ENSG00000085982	USP40	4.97	1.46e-05
ENSG00000111962	UST	6.14	2.67e-08
ENSG00000118640	VAMP8	-2.66	0.0485
ENSG00000143494	VASH2	3.05	0.0181
ENSG00000160293	VAV2	-2.75	0.0392
ENSG00000127831	VIL1	-11.47	1.34e-28
ENSG00000154978	VOPP1	-3.74	0.00216
ENSG00000122958	VPS26A	-2.67	0.0465
ENSG00000176428	VPS37D	3.77	0.00191
ENSG00000163159	VPS72	2.74	0.0397
ENSG00000146530	VWDE	-3.15	0.0137
ENSG00000116874	WARS2	-3.15	0.014
ENSG00000291134	WASH2P	-3.62	0.00324
ENSG00000109501	WFS1	-3.47	0.00524
ENSG00000116729	WLS	12.25	1.51e-32
ENSG00000002745	WNT16	-3.37	0.00714
ENSG00000113645	WWC1	-3.61	0.00331
ENSG00000143185	XCL2	-10.96	3.97e-26
ENSG00000158156	XKR8	4.27	0.0003
ENSG00000108039	XPNPEP1	4.41	0.000168
ENSG00000134684	YARS	3.67	0.00266
ENSG00000166793	YPEL4	3.7	0.00242
ENSG00000119801	YPEL5	3.93	0.0011
ENSG00000205189	ZBTB10	3.58	0.00367
ENSG00000014164	ZC3H3	3.27	0.00984
ENSG00000188177	ZC3H6	3.02	0.0197
ENSG00000121766	ZCCHC17	6.42	4.96e-09
ENSG00000165424	ZCCHC24	9.01	1.16e-17
ENSG00000204186	ZDBF2	3.77	0.00191
ENSG00000136247	ZDHHC4	3.34	0.00784
ENSG00000148516	ZEB1	3.13	0.0148
ENSG00000107372	ZFAND5	2.99	0.0213
ENSG00000152518	ZFP36L2	-4.65	6.19e-05
ENSG00000196670	ZFP62	3.22	0.0112
ENSG00000159733	ZFYVE28	-2.88	0.0283
ENSG00000146463	ZMYM4	2.71	0.0424
ENSG00000197008	ZNF138	2.75	0.0393
ENSG00000197279	ZNF165	-4.52	0.000105
ENSG00000175787	ZNF169	-2.82	0.0333
ENSG00000137185	ZNF193	3.86	0.0014
ENSG00000166526	ZNF3	3.79	0.00182
ENSG00000196693	ZNF33B	-4.67	5.57e-05
ENSG00000075407	ZNF37A	-7.26	1.59e-11
ENSG00000234420	ZNF37BP	-3.58	0.00366
ENSG00000204947	ZNF425	2.88	0.0285
ENSG00000112200	ZNF451	2.85	0.0303
ENSG00000148143	ZNF462	10.3	4.2e-23
ENSG00000243943	ZNF512	3.81	0.00167
ENSG00000164048	ZNF589	2.87	0.0291
ENSG00000168916	ZNF608	4.4	0.000173
ENSG00000157657	ZNF618	2.86	0.0298
ENSG00000274349	ZNF658	5.51	9.5e-07
ENSG00000164011	ZNF691	-15.2	4.22e-50
ENSG00000171163	ZNF692	-4.12	0.000528
ENSG00000147789	ZNF7	-2.8	0.0343
ENSG00000182903	ZNF721	4.31	0.000248
ENSG00000234444	ZNF736	2.85	0.0307
ENSG00000188372	ZP3	-11.98	3.71e-31
ENSG00000159840	ZYX	2.77	0.0369
